# Supplementary material for: A survey of fishes associated with Hawaiian deep-water Halimeda kanaloana (Bryopsidales: Halimedaceae) and Avrainvillea sp. (Bryopsidales: Udoteaceae) meadows
Source: PeerJ. 2017 May 10;5:e3307. doi: 10.7717/peerj.3307 (PMC5428329; doi:10.7717/peerj.3307)
Supplement: Supplemental Information 1 — Collections data for Hawaiian Deepwater Macroalgal Survey paper. Data includes collection location, date, depth, and habitat type. Fishes are identified to the lowest taxon possible. Survey types include visual surveys as well as tandem surveys consisting of visual surveys combined with collections using clove oil anesthetic to collect small epibenthic fishes. [file peerj-05-3307-s001.xls]

## Sheet: Master
Field Number	Date	Time	Island	Locality	Collection Type	Latitude	Longitude	Habitat	Sub Hab	Bottom	Depth	Family	Genus	Species	Vis	Spr	Net	Clv Oil	Trap	N
L0515	2005-06-14		Maui	Kahekili Beach Park	Visual			Halimeda	Meadow	Halimeda Sand	60-90	Labridae	Stethojulis	balteata	4					4
L0515	2005-06-14		Maui	Kahekili Beach Park	Visual			Reef Meadow Interface	Open sand	Halimeda Sand	40	Bothidae	Bothus	pantherinus		1				1
L0515	2005-06-14		Maui	Kahekili Beach Park	Visual			Halimeda	Mooring	Halimeda Sand	60	Chaetodontidae	Chaetodon	miliaris	1					1
L0515	2005-06-14		Maui	Kahekili Beach Park	Visual			Halimeda	Meadow	Halimeda Sand	60-90	Labridae	Cymolutes	praetextatus	1	1				2
L0515	2005-06-14		Maui	Kahekili Beach Park	Visual			Halimeda	Mooring	Halimeda Sand	60	Pomacentridae	Dascyllus	albiesella	1					1
L0515	2005-06-14		Maui	Kahekili Beach Park	Visual			Halimeda	Mooring	Halimeda Sand	90	Chaetodontidae	Heniochus	spp.	1					1
L0515	2005-06-14		Maui	Kahekili Beach Park	Visual			Halimeda	Meadow	Halimeda Sand	40	Gobiidae	Opua	nephodes	25					25
L0515	2005-06-14		Maui	Kahekili Beach Park	Visual			Halimeda	Meadow	Halimeda Sand	60-90	Labridae	Oxycheilinus	bimaculatus	80					80
L0515	2005-06-14		Maui	Kahekili Beach Park	Visual			Halimeda	Meadow	Halimeda Sand	60-90	Labridae	Oxycheilinus	spp.		1				1
L0515	2005-06-14		Maui	Kahekili Beach Park	Visual			Halimeda	Meadow	Halimeda Sand	60-90	Pinguipedidae	Parapercis	schauinslandii	18	1				19
L0515	2005-06-14		Maui	Kahekili Beach Park	Visual			Reef Meadow Interface	Open sand	Halimeda Sand	40	Labridae	Pseudocheilinus	evanidus	1					1
L0515	2005-06-14		Maui	Kahekili Beach Park	Visual			Reef Meadow Interface	Open sand	Halimeda Sand	40	Labridae	Pseudocheilinus	tetrataenia	1					1
L0515	2005-06-14		Maui	Kahekili Beach Park	Visual			Halimeda	Meadow	Halimeda Sand	60-90	Synodontidae	Synodus	spp.	1					1
L0516	2005-06-15		Maui	Kahekili Beach Park	Visual			Halimeda	Meadow	Halimeda Sand	45-90	Bothidae	Bothus	pantherinus	1					1
L0516	2005-06-15		Maui	Kahekili Beach Park	Visual			Halimeda	Meadow	Halimeda Sand	90	Tetradontidae	Canthigaster	coronata		1				1
L0516	2005-06-15		Maui	Kahekili Beach Park	Visual			Halimeda	Meadow	Halimeda Sand	45-90	Labridae	Cymolutes	praetextatus		1				1
L0516	2005-06-15		Maui	Kahekili Beach Park	Visual			Reef Meadow Interface	Open sand	Halimeda Sand	45	Gobiidae	Gnatholepis	anjerensis		1				1
L0516	2005-06-15		Maui	Kahekili Beach Park	Visual			Reef Meadow Interface	Open sand	Halimeda Sand	45	Mullidae	Mulloididichthys	spp.		1				1
L0516	2005-06-15		Maui	Kahekili Beach Park	Visual			Halimeda	Meadow	Halimeda Sand	45-90	Labridae	Oxycheilinus	spp.		1				1
L0516	2005-06-15		Maui	Kahekili Beach Park	Visual			Halimeda	Meadow	Halimeda Sand	45-90	Synodontidae	Synodus	spp.	1					1
L0517	2005-06-16	1014	Maui	Kahekili Beach Park	Visual			Halimeda	Blowout	Halimeda Sand	60	Bothidae	Bothus	pantherinus	1	1				2
L0517	2005-06-16	1014	Maui	Kahekili Beach Park	Visual			Halimeda	Blowout	Halimeda Sand	60	Callionymidae	Callionymus	spp.	75	2				77
L0517	2005-06-16	1014	Maui	Kahekili Beach Park	Visual			Halimeda	Blowout	Halimeda Sand	60	Tetradontidae	Canthigaster	jactator	3					3
L0517	2005-06-16	1014	Maui	Kahekili Beach Park	Visual			Halimeda	Blowout	Halimeda Sand	60	Labridae	Cheilio	inermis	2					2
L0517	2005-06-16	1014	Maui	Kahekili Beach Park	Visual			Halimeda	Blowout	Halimeda Sand	60	Gobiidae	Gunnellichthys	curiosus	2					2
L0517	2005-06-16	1014	Maui	Kahekili Beach Park	Visual			Halimeda	Blowout	Halimeda Sand	60	Gobiidae	Opua	nephodes	150	1				151
L0517	2005-06-16	1014	Maui	Kahekili Beach Park	Visual			Halimeda	Blowout	Halimeda Sand	60	Pinguipedidae	Parapercis	schauinslandii	2					2
L0517	2005-06-16	1014	Maui	Kahekili Beach Park	Visual			Halimeda	Blowout	Halimeda Sand	60	Labridae	Pseudojuloides	cerasinus	12					12
L0517	2005-06-16	1014	Maui	Kahekili Beach Park	Visual			Halimeda	Blowout	Halimeda Sand	60	Gobiidae	Psilogobius	mainlandi	70	2				72
L0517	2005-06-16	1014	Maui	Kahekili Beach Park	Visual			Halimeda	Mooring	Halimeda Sand	15	Gobiidae	Bryaninops	amplus			1			1
L0517	2005-06-16	1014	Maui	Kahekili Beach Park	Visual			Halimeda	Blowout	Halimeda Sand	60	Lancelets	Asymmetron	spp.			8			8
L0518	2005-06-17	1157	Maui	Kahekili Beach Park	Visual			Halimeda	Meadow	Halimeda Sand	45	Scorpaenidae	Scorpaenopsis	diabolis	1					1
L0518	2005-06-17	1157	Maui	Kahekili Beach Park	Visual			Halimeda	Meadow	Halimeda Sand	45-60	Pinguipedidae	Parapercis	schauinslandii	7					7
L0518	2005-06-17	1157	Maui	Kahekili Beach Park	Visual			Halimeda	Meadow	Halimeda Sand	60	Bothidae	Bothus	pantherinus	1					1
L0518	2005-06-17	1157	Maui	Kahekili Beach Park	Visual			Halimeda	Meadow	Halimeda Sand	60	Tetradontidae	Canthigaster	jactator	5					5
L0518	2005-06-17	1157	Maui	Kahekili Beach Park	Visual			Halimeda	Meadow	Halimeda Sand	60	Labridae	Cheilio	inermis		7				7
L0518	2005-06-17	1157	Maui	Kahekili Beach Park	Visual			Halimeda	Meadow	Halimeda Sand	60	Labridae	Cymolutes	lecluse	3					3
L0518	2005-06-17	1157	Maui	Kahekili Beach Park	Visual			Halimeda	Meadow	Halimeda Sand	60	Labridae	Cymolutes	praetextatus		1				1
L0518	2005-06-17	1157	Maui	Kahekili Beach Park	Visual			Halimeda	Meadow	Halimeda Sand	60	Apogonidae	Foa	brachygramma	1					1
L0518	2005-06-17	1157	Maui	Kahekili Beach Park	Visual			Halimeda	Meadow	Halimeda Sand	60	Gobiidae	Gunnellichthys	curiosus	1					1
L0518	2005-06-17	1157	Maui	Kahekili Beach Park	Visual			Halimeda	Meadow	Halimeda Sand	60	Gobiidae	Opua	nephodes		1				1
L0518	2005-06-17	1157	Maui	Kahekili Beach Park	Visual			Halimeda	Meadow	Halimeda Sand	60	Labridae	Oxycheilinus	bimaculatus		12	1			13
L0518	2005-06-17	1157	Maui	Kahekili Beach Park	Visual			Halimeda	Meadow	Halimeda Sand	60	Labridae	Pseudojuloides	cerasinus		9				9
L0518	2005-06-17	1157	Maui	Kahekili Beach Park	Visual			Halimeda	Meadow	Halimeda Sand	60	Labridae	Stethojulis	balteata						0
L0519	2005-06-18		Maui	Kahekili Beach Park	Visual			Halimeda	Meadow	Halimeda Sand	90	Labridae	Oxycheilinus	bimaculatus	1					1
L0519	2005-06-18		Maui	Kahekili Beach Park	Visual			Halimeda	Meadow	Halimeda Sand	90	Callionymidae	Callionymus	decoratus	2					2
L0519	2005-06-18		Maui	Kahekili Beach Park	Visual			Halimeda	Meadow	Halimeda Sand	65	Tetradontidae	Arothron	hispidus	1					1
L0519	2005-06-18		Maui	Kahekili Beach Park	Visual			Halimeda	Blowout	Halimeda Sand	65	Bothidae	Bothus	pantherinus		1				1
L0519	2005-06-18		Maui	Kahekili Beach Park	Visual			Halimeda	Blowout	Halimeda Sand	65	Callionymidae	Callionymus	spp.		2				2
L0519	2005-06-18		Maui	Kahekili Beach Park	Visual			Halimeda	Meadow	Halimeda Sand	65	Tetradontidae	Canthigaster	coronata	1					1
L0519	2005-06-18		Maui	Kahekili Beach Park	Visual			Halimeda	Meadow	Halimeda Sand	65	Tetradontidae	Canthigaster	jactator	1					1
L0519	2005-06-18		Maui	Kahekili Beach Park	Visual			Halimeda	Meadow	Halimeda Sand	65	Labridae	Cymolutes	lecluse	2					2
L0519	2005-06-18		Maui	Kahekili Beach Park	Visual			Halimeda	Meadow	Halimeda Sand	65	Fistularidae	Fistularia	commersoni	2					2
L0519	2005-06-18		Maui	Kahekili Beach Park	Visual			Halimeda	Meadow	Halimeda Sand	65	Gobiidae	Opua	nephodes	1	1				2
L0519	2005-06-18		Maui	Kahekili Beach Park	Visual			Halimeda	Meadow	Halimeda Sand	65	Labridae	Pseudojuloides	cerasinus	3					3
L0520	2005-06-19	1328	Maui	Kahekili Beach Park	Visual			Halimeda	Blowout	Halimeda Sand	60	Lancelets	Asymmetron	spp.						0
L0520	2005-06-19	1328	Maui	Kahekili Beach Park	Visual			Halimeda	Meadow	Halimeda Sand	90	Apogonidae	Apogon	kallopterus					1	1
L0520	2005-06-19	1328	Maui	Kahekili Beach Park	Visual			Halimeda	Meadow	Halimeda Sand	90	Aulostomidae	Aulostomus	chinensis					2	2
L0520	2005-06-19	1328	Maui	Kahekili Beach Park	Visual			Halimeda	Meadow	Halimeda Sand	60	Bothidae	Bothus	pantherinus	1					1
L0520	2005-06-19	1328	Maui	Kahekili Beach Park	Visual			Halimeda	Meadow	Halimeda Sand	60	Tetradontidae	Canthigaster	jactator	2					2
L0520	2005-06-19	1328	Maui	Kahekili Beach Park	Visual			Halimeda	Meadow	Halimeda Sand	60	Labridae	Cymolutes	lecluse	3					3
L0520	2005-06-19	1328	Maui	Kahekili Beach Park	Visual			Halimeda	Meadow	Halimeda Sand	60	Fistularidae	Fistularia	commersoni	2					2
L0520	2005-06-19	1328	Maui	Kahekili Beach Park	Visual			Halimeda	Meadow	Halimeda Sand	60	Gobiidae	Gnatholepis	spp.	1					1
L0520	2005-06-19	1328	Maui	Kahekili Beach Park	Visual			Halimeda	Mooring	Halimeda Sand	60	Acanthuridae	Unident	spp.	1					1
L0522	2005-10-26	955	Oahu	Koolina	Visual			Avrainvillea amadelpha	Meadow	Calcareous Sand	122	Lutjanidae	Aprion	virescens	1					1
L0522	2005-10-26	955	Oahu	Koolina	Visual			Avrainvillea amadelpha	Meadow	Calcareous Sand	122	Carangidae	Caranx	lugubris	1					1
L0522	2005-10-26	955	Oahu	Koolina	Visual			Avrainvillea amadelpha	Meadow	Calcareous Sand	122	Acanthuridae	Naso	caesius	30					30
L0522	2005-10-26	955	Oahu	Koolina	Visual			Avrainvillea amadelpha	Meadow	Calcareous Sand	122	Labridae	Oxycheilinus	bimaculatus				1		1
L0522	2005-10-26	955	Oahu	Koolina	Visual			Avrainvillea amadelpha	Meadow	Calcareous Sand	122	Muraenidae	Gymnothorax	spp.	1					1
L0522	2005-10-26	955	Oahu	Koolina	Visual			Avrainvillea amadelpha	Meadow	Calcareous Sand	122	Tetradontidae	Arothron	hispidus	1					1
L0605	2006-05-14	1300	Maui	Kahekili Beach Park	Visual			Halimeda	Reef	Halimeda Sand	65	Apogonidae	Apogon	kallopterus	30					30
L0605	2006-05-14	1300	Maui	Kahekili Beach Park	Visual			Halimeda	Reef	Halimeda Sand	65	Bothidae	Bothus	pantherinus	1					1
L0605	2006-05-14	1300	Maui	Kahekili Beach Park	Visual			Halimeda	Meadow	Halimeda Sand	65	Callionymidae	Callionymus	spp.	10					10
L0605	2006-05-14	1300	Maui	Kahekili Beach Park	Visual			Halimeda	Reef	Halimeda Sand	65	Labridae	Cymolutes	spp	2					2
L0605	2006-05-14	1300	Maui	Kahekili Beach Park	Visual			Halimeda	Reef	Halimeda Sand	65	Pomacentridae	Dascyllus	albiesella	50					50
L0605	2006-05-14	1300	Maui	Kahekili Beach Park	Visual			Halimeda	Meadow	Halimeda Sand	65	Fistularidae	Fistularia	commersoni	2					2
L0605	2006-05-14	1300	Maui	Kahekili Beach Park	Visual			Halimeda	Meadow	Halimeda Sand	65	Microdesmidae	Gunnelichthys	curiosus	2					2
L0605	2006-05-14	1300	Maui	Kahekili Beach Park	Visual			Halimeda	Reef	Halimeda Sand	65	Pomacanthidae	lutjanus	fisheri	1	1				2
L0605	2006-05-14	1300	Maui	Kahekili Beach Park	Visual			Halimeda	Meadow	Halimeda Sand	65	Labridae	Oxycheilinus	bimaculatus	10					10
L0605	2006-05-14	1300	Maui	Kahekili Beach Park	Visual			Halimeda	Meadow	Halimeda Sand	65	Labridae	Pseudojuloides	cerasinus	10					10
L0605	2006-05-14	1300	Maui	Kahekili Beach Park	Visual			Halimeda	Meadow	Halimeda Sand	65	Labridae	Stethojulis	baleata	2					2
L0605	2006-05-14	1300	Maui	Kahekili Beach Park	Visual			Halimeda	Meadow	Halimeda Sand	65	Synodontidae	Synodus	spp.	2					2
L0605	2006-05-14	1300	Maui	Kahekili Beach Park	Visual			Halimeda	Reef	Halimeda Sand	65	Labridae	Xyrichthys	baldwini	1					1
L0606	2006-05-15		Maui	Kahekili Beach Park	Tandem			Halimeda	Meadow	Halimeda Sand		Gobiidae	Gnatholepis	anjerensis				1		1
L0607	2006-05-15		Maui	Kahekili Beach Park	Tandem			Halimeda	Sand/Rubble	Halimeda Sand		Pomacentridae	Dascyllus	albiesella				2		2
L0607	2006-05-15		Maui	Kahekili Beach Park	Tandem			Halimeda	Sand/Rubble	Halimeda Sand		Apogonidae	Foa	brachygramma				2		2
L0607	2006-05-15		Maui	Kahekili Beach Park	Tandem			Halimeda	Sand/Rubble	Halimeda Sand		Gobiidae	Gnatholepis	anjerensis				8		8
L0607	2006-05-15		Maui	Kahekili Beach Park	Tandem			Halimeda	Sand/Rubble	Halimeda Sand		Labridae	Oxycheilinus	bimaculatus				5		5
L0607	2006-05-15		Maui	Kahekili Beach Park	Tandem			Halimeda	Sand/Rubble	Halimeda Sand		Callionymidae	Paradiplogrammus	corallinus				2		2
L0607	2006-05-15		Maui	Kahekili Beach Park	Tandem			Halimeda	Sand/Rubble	Halimeda Sand		Pinguipedidae	Parapercis	schauinslandii				1		1
L0607	2006-05-15		Maui	Kahekili Beach Park	Tandem			Halimeda	Sand/Rubble	Halimeda Sand		Gobiidae	Priolepis	eugenius				1		1
L0607	2006-05-15		Maui	Kahekili Beach Park	Tandem			Halimeda	Sand/Rubble	Halimeda Sand		Labridae	Pseudojuloides	cerasinus				1		1
L0608	2006-05-16		Maui	Kahekili Beach Park	Tandem			Halimeda	Sand	Halimeda Sand	90	Gobiidae	Opua	nephodes				4		4
L0608	2006-05-16		Maui	Kahekili Beach Park	Tandem			Halimeda	Sand	Halimeda Sand	90	Labridae	Xyrichthys	umbrilatus	1					1
L0608	2006-05-16		Maui	Kahekili Beach Park	Tandem			Halimeda	Sand	Halimeda Sand	90	Lutjanidae	Aprion	virescens	1					1
L0608	2006-05-16		Maui	Kahekili Beach Park	Tandem			Halimeda	Sand	Halimeda Sand	90	Labridae	Cymolutes	spp	1					1
L0608	2006-05-16		Maui	Kahekili Beach Park	Tandem			Halimeda	Sand	Halimeda Sand	90	Mobulidae	Manta	birostris	1					1
L0608	2006-05-16		Maui	Kahekili Beach Park	Tandem			Halimeda	Sand	Halimeda Sand	90	Gobiidae	Psilogobius	mainlandi	24					24
L0609	2006-05-16		Maui	Kahekili Beach Park	Tandem			Halimeda	Meadow	Halimeda Sand	53	Labridae	Oxycheilinus	bimaculatus				1		1
L0610	2006-05-16		Maui	Kahekili Beach Park	Tandem			Halimeda	Meadow	Halimeda Sand	53	Congridae	Conger	cinereus				1		1
L0610	2006-05-16		Maui	Kahekili Beach Park	Tandem			Halimeda	Meadow	Halimeda Sand	53	Gobiidae	Gnatholepis	cauerensis				1		1
L0610	2006-05-16		Maui	Kahekili Beach Park	Tandem			Halimeda	Meadow	Halimeda Sand	53	Gobiidae	Opua	nephodes				1		1
L0611	2006-05-16		Maui	Kahekili Beach Park	Tandem			Halimeda	Meadow	Rubble	35	Labridae	Cymolutes	lecluse				1		1
L0613	2006-05-16		Maui	Kahekili Beach Park	Tandem			Halimeda	Sand	Sand	95	Gobiidae	Opua	nephodes				4		4
L0614	2006-05-16		Maui	Kahekili Beach Park	Tandem			Halimeda	Meadow			Labridae	Oxycheilinus	bimaculatus				1		1
L0615	2006-05-17		Maui	Kahekili Beach Park	Tandem			Halimeda	Sand/Rubble			Gobiidae	Eviota	susanae				1		1
L0615	2006-05-17		Maui	Kahekili Beach Park	Tandem			Halimeda	Sand/Rubble			Gobiidae	Gnatholepis	anjerensis				2		2
L0615	2006-05-17		Maui	Kahekili Beach Park	Tandem			Halimeda	Sand/Rubble			Pinguipedidae	Parapercis	schauinslandii				1		1
L0615	2006-05-17		Maui	Kahekili Beach Park	Tandem			Halimeda	Sand/Rubble			Gobiidae	Priolepis	farcimen				1		1
L0615	2006-05-17		Maui	Kahekili Beach Park	Tandem			Halimeda	Sand/Rubble			Callionymidae	Unknown					1		1
L0616	2006-05-17		Maui	Kahekili Beach Park	Tandem			Halimeda	Meadow		55	Gobiidae	Psilogobius	mainlandi				1		1
L0617	2006-05-17		Maui	Kahekili Beach Park	Tandem			Halimeda	Meadow		55	Gobiidae	Psilogobius	mainlandi				1		1
L0618	2006-05-17	1300	Maui	Kahekili Beach Park	Tandem			Halimeda	Meadow	Rubble	31	Gobiidae	Gnatholepis	anjerensis				1		1
L0618	2006-05-17	1300	Maui	Kahekili Beach Park	Tandem			Halimeda	Meadow	Rubble	31	Labridae	Oxycheilinus	bimaculatus				1		1
L0619	2006-05-18	930	Maui	Kahekili Beach Park	Tandem X2			Halimeda	Meadow	Halimeda Sand	130									0
L0620	2006-05-18	1330	Maui	Kahekili Beach Park	Visual			Halimeda	Meadow	Halimeda Sand	90	Tetradontidae	Canthigaster	jactator	3					3
L0620	2006-05-18	1330	Maui	Kahekili Beach Park	Visual			Halimeda	Meadow	Halimeda Sand	90	Apogonidae	Foa	brachygramma	4					4
L0620	2006-05-18	1330	Maui	Kahekili Beach Park	Visual			Halimeda	Meadow	Halimeda Sand	90	Ostracidae	Ostracion	meleagris	1					1
L0620	2006-05-18	1330	Maui	Kahekili Beach Park	Visual			Halimeda	Meadow	Halimeda Sand	90	Labridae	Stethojulis	baleata	2					2
L0621	2006-05-18	1400	Maui	Kahekili Beach Park	Visual			Halimeda	Meadow	Halimeda Sand	52	Labridae	Cymolutes	praetextatus	1					1
L0621	2006-05-18	1400	Maui	Kahekili Beach Park	Visual			Halimeda	Meadow	Halimeda Sand	52	Labridae	Stethojulis	baleata	1					1
L0624	2006-05-19	1100	Maui	Kahekili Beach Park	Tandem x2			Halimeda	Meadow	Halimeda Sand	93									0
L0625	2006-05-19	1130	Maui	Kahekili Beach Park	Tandem			Halimeda	Sand	Fine grain sand	93	Gobiidae	Opua	nephodes				5		5
L0625	2006-05-19	1130	Maui	Kahekili Beach Park	Tandem			Halimeda	Sand	Fine grain sand	93	Myliobatidae	Aetobatis	nariniari	1					1
L0626	2006-05-19	1145	Maui	Kahekili Beach Park	Tandem			Halimeda	Meadow	Halimeda Sand	61	Gobiidae	Gnatholepis	anjerensis				1		1
L0626	2006-05-19	1145	Maui	Kahekili Beach Park	Tandem			Halimeda	Meadow	Halimeda Sand	61	Labridae	Oxycheilinus	bimaculatus				1		1
L0626	2006-05-19	1145	Maui	Kahekili Beach Park	Tandem			Halimeda	Meadow	Halimeda Sand	61	Labridae	Pseudojuloides	cerasinus				1		1
L0627	2006-05-19	1210	Maui	Kahekili Beach Park	Tandem			Halimeda	Meadow	Halimeda Sand	61	Gobiidae	Gnatholepis	anjerensis				2		2
L0627	2006-05-19	1210	Maui	Kahekili Beach Park	Tandem			Halimeda	Meadow	Halimeda Sand	61	Labridae	Oxycheilinus	bimaculatus				1		1
L0628	2006-05-19	1220	Maui	Kahekili Beach Park	Tandem			Halimeda	Sand Field	Coarse Sand	51	Pinguipedidae	Parapercis	schauinslandii				2		2
L0628	2006-05-19	1220	Maui	Kahekili Beach Park	Tandem			Halimeda	Sand Field	Coarse Sand	51	Gobiidae	Gnatholepis	anjerensis				1		1
L0629	2006-05-19	1245	Maui	Kahekili Beach Park	Tandem			Halimeda	Sand Field	Coarse Sand	49	Gobiidae	Psilogobius	mainlandi				3		3
L0630	2006-05-19	1310	Maui	Kahekili Beach Park	Tandem			Halimeda	Meadow	Coarse Sand	34	Labridae	Oxycheilinus	bimaculatus				1		1
L0630	2006-05-19	1310	Maui	Kahekili Beach Park	Tandem			Halimeda	Meadow	Coarse Sand	34	Gobiidae	Gnatholepis	anjerensis				1		1
L0631	2006-05-19	1330	Maui	Kahekili Beach Park	Tandem			Halimeda	Meadow	Rubble	34	Labridae	Pseudojuloides	cerasinus				1		1
L0631	2006-05-19	1330	Maui	Kahekili Beach Park	Tandem			Halimeda	Meadow	Rubble	34	Gobiidae	Gnatholepis	anjerensis				1		1
L0631	2006-05-19	1330	Maui	Kahekili Beach Park	Tandem			Halimeda	Meadow	Rubble	34	Labridae	Oxycheilinus	bimaculatus				1		1
L0632	2006-05-19	1350	Maui	Kahekili Beach Park	Tandem			Halimeda	Sand	dead coral	34									0
L0633	2006-05-20	1235	Maui	Kahekili Beach Park	Tandem X2			Halimeda	Meadow	Silt	58	Gobiidae	Gnatholepis	anjerensis				3		3
L0633	2006-05-20	1235	Maui	Kahekili Beach Park	Tandem X2			Halimeda	Meadow	Silt	58	Tetradontidae	Canthigaster	jactator	2					2
L0633	2006-05-20	1235	Maui	Kahekili Beach Park	Tandem X2			Halimeda	Meadow	Silt	58	Diodointidae	Diodon	spp	1					1
L0633	2006-05-20	1235	Maui	Kahekili Beach Park	Tandem X2			Halimeda	Meadow	Silt	58	Microdesmidae	Gunnelichthys	curiosus	1					1
L0634	2006-05-20	1305	Maui	Kahekili Beach Park	Tandem			Halimeda	Meadow	Silt	62	Gobiidae	Gnatholepis	anjerensis				2		2
L0635	2006-05-20	1320	Maui	Kahekili Beach Park	Tandem			Halimeda	Sand Patch	silt	48	Bothidae	Bothus	pantherinus	1					1
L0635	2006-05-20	1320	Maui	Kahekili Beach Park	Tandem			Halimeda	Sand Patch	silt	48	Gobiidae	Psilogobius	mainlandi				4
L0636	2006-05-20	1335	Maui	Kahekili Beach Park	Tandem			Halimeda	Blowout	Fine grain sand/ silt	50	Gobiidae	Psilogobius	mainlandi				4		4
L0637	2006-05-21	1051	Maui	Honokowai Beach Park	Tandem x 2			Halimeda	Meadow	Rubble	35	Gobiidae	Gnatholepis	anjerensis				2		2
L0638	2006-05-21	1118	Maui	Honokowai Beach Park	Tandem			Halimeda	Sand	sand	57									0
L0639	2006-05-22	1124	Maui	Makena Beach Park	Tandem			Halimeda	Meadow	Fine grain sand	36	Scorpaenidae	Unknown					1		1
L0640	2006-05-22	1155	Maui	Makena Beach Park	Tandem			Halimeda	Meadow	Fine grain sand	43	Labridae	Cymolutes	praetextatus	5					5
L0640	2006-05-22	1155	Maui	Makena Beach Park	Tandem			Halimeda	Meadow	Fine grain sand	43	Labridae	Cheilio	inermis				1
L0642	2006-05-23	948	Maui	Kahekili Beach Park	Tandem			Halimeda	Meadow	Silt	85	Tetradontidae	Arothron	hispidus	2					2
L0642	2006-05-23	948	Maui	Kahekili Beach Park	Tandem			Halimeda	Meadow	Silt	85	Labridae	Oxycheilinus	bimaculatus				2
L0643	2006-05-23	1016	Maui	Kahekili Beach Park	Tandem			Halimeda	Meadow	Silt	67	Monocanthidae	Aluterus	scriptus	1					1
L0643	2006-05-23	1016	Maui	Kahekili Beach Park	Tandem			Halimeda	Meadow	Silt	67		Arothron	hispidus	1					1
L0644	2006-05-23	1030	Maui	Kahekili Beach Park	Tandem			Halimeda	Meadow	Silt	60	Labridae	Oxycheilinus	bimaculatus				1		1
L0645	2006-05-23	1045	Maui	Kahekili Beach Park	Tandem			Halimeda	Blowout	Fine grain sand	51	Gobiidae	Gnatholepis	anjerensis				1		1
L0645	2006-05-23	1045	Maui	Kahekili Beach Park	Tandem			Halimeda	Blowout	Fine grain sand	51	Gobiidae	Gnatholepis	cauerensis				1		1
L0645	2006-05-23	1045	Maui	Kahekili Beach Park	Tandem			Halimeda	Blowout	Fine grain sand	51	Gobiidae	Opua	nephodes				2		2
L0645	2006-05-23	1045	Maui	Kahekili Beach Park	Tandem			Halimeda	Blowout	Fine grain sand	51	Scorpaenidae	Pterois	sphex				1		1
L0645	2006-05-23	1045	Maui	Kahekili Beach Park	Tandem			Halimeda	Blowout	Fine grain sand	51	Callionymidae	Synchiropus	rosulentus				6		6
L0646 or 47	2006-05-23	1118	Maui	Kahekili Beach Park	Tandem			Halimeda	Meadow	Rubble	30									0
L0646 or 47	2006-05-23	1118	Maui	Kahekili Beach Park	Tandem			Halimeda	Meadow	Rubble	30	Acanthuridae	Acanthurus	blochii	3					3
L0646 or 47	2006-05-23	1118	Maui	Kahekili Beach Park	Tandem			Halimeda	Meadow	Rubble	30	Tetradontidae	Canthigaster	jactator	5					5
L0646 or 47	2006-05-23	1118	Maui	Kahekili Beach Park	Tandem			Halimeda	Meadow	Rubble	30	Labridae	Novaculichthys	taeniourus	3					3
L0646 or 47	2006-05-23	1118	Maui	Kahekili Beach Park	Tandem			Halimeda	Meadow	Rubble	30	Balistidae	Rhinecanthus	aculeatus	2					2
L0648	2006-05-23	1135	Maui	Kahekili Beach Park	Tandem			Halimeda	Meadow	Rubble	30	Bothidae	Bothus	pantherinus	1					1
L0648	2006-05-23	1135	Maui	Kahekili Beach Park	Tandem			Halimeda	Meadow	Rubble	30	Tetradontidae	Canthigaster	jactator	5					5
L0648	2006-05-23	1135	Maui	Kahekili Beach Park	Tandem			Halimeda	Meadow	Rubble	30	Carangidae	Caranx	melamphygus	1					1
L0648	2006-05-23	1135	Maui	Kahekili Beach Park	Tandem			Halimeda	Meadow	Rubble	30	Gobiidae	Gnatholepis	anjerensis				6		6
L0648	2006-05-23	1135	Maui	Kahekili Beach Park	Tandem			Halimeda	Meadow	Rubble	30	Labridae	Novaculichthys	taeniourus	4					4
L0648	2006-05-23	1135	Maui	Kahekili Beach Park	Tandem			Halimeda	Meadow	Rubble	30	Ostracidae	Ostracion	meleagris	1					1
L0648	2006-05-23	1135	Maui	Kahekili Beach Park	Tandem			Halimeda	Meadow	Rubble	30	Pinguipedidae	Parapercis	schauinslandii	1					1
L0648	2006-05-23	1135	Maui	Kahekili Beach Park	Tandem			Halimeda	Meadow	Rubble	30	Labridae	Pseudojuloides	cerasinus	2					2
L0650	2006-06-07	930	Oahu	Koolina	Visual			Avrainvillea amadelpha	Meadow		125	Labridae	Bodianus	bilunulatus	1					1
L0650	2006-06-07	930	Oahu	Koolina	Visual			Avrainvillea amadelpha	Meadow		125	Labridae	Pseudojuloides	cerasinus	14					14
L0650	2006-06-07	930	Oahu	Koolina	Visual			Avrainvillea amadelpha	Meadow		125	Balistidae	Xanthichthys auromarginatus		1					1
L0650	2006-06-07	930	Oahu	Koolina	Visual			Avrainvillea amadelpha	Meadow		125	Opichthidae								0
L0650A	2006-06-07	930	Oahu	Koolina	Tandem			Avrainvillea amadelpha	Meadow		125	Apogonidae	Apogonichthys	perdix				2		2
L0650A	2006-06-07	930	Oahu	Koolina	Tandem			Avrainvillea amadelpha	Meadow		125	Scorpaenidae	Scorpaenopsis	fowleri				1		1
L0650A	2006-06-07	930	Oahu	Koolina	Tandem			Avrainvillea amadelpha	Meadow		125	Scorpaenidae	Unknown							0
L0650B	2006-06-07	955	Oahu	Koolina	Tandem			Avrainvillea amadelpha	Meadow		126	Apogonidae	Apogonichthys	perdix				1		1
L0650B	2006-06-07	955	Oahu	Koolina	Tandem			Avrainvillea amadelpha	Meadow		126	Labridae	Pseudojuloides	cerasinus				1		1
L0650C	2006-06-07		Oahu	Koolina	Tandem			Avrainvillea amadelpha	Meadow		126	Apogonidae	Apogonichthys	perdix				1		1
L0650C	2006-06-07		Oahu	Koolina	Tandem			Avrainvillea amadelpha	Meadow		126	Muraenidae	Gymnothorax	spp				1		1
L0650D	2006-06-07		Oahu	Koolina	Tandem			Avrainvillea amadelpha	Meadow		126	Apogonidae	Apogonichthys	perdix				2		2
L0650D	2006-06-07		Oahu	Koolina	Tandem			Avrainvillea amadelpha	Meadow		126	Labridae	Oxycheilinus	bimaculatus				1		1
L0651A	2006-06-09		Oahu	Koolina	Tandem			Avrainvillea amadelpha	Meadow		132	Labridae	Oxycheilinus	bimaculatus				2		2
L0651A	2006-06-09		Oahu	Koolina	Tandem			Avrainvillea amadelpha	Meadow		132	Labridae	Pseudocheilinus	evanidus				1		1
L0651B	2006-06-09		Oahu	Koolina	Tandem			Avrainvillea amadelpha	Meadow		130	Apogonidae	Apogonichthys	perdix				1		1
L0651B	2006-06-09		Oahu	Koolina	Tandem			Avrainvillea amadelpha	Meadow		130	Labridae	Pseudocheilinus	evanidus				1		1
L0651C	2006-06-09	925	Oahu	Koolina	Tandem			Avrainvillea amadelpha	Sand/Rubble		130	Labridae	Oxycheilinus	bimaculatus				1		1
L0651C	2006-06-09	925	Oahu	Koolina	Tandem			Avrainvillea amadelpha	Sand/Rubble		130	Callionymidae	Paradiplogrammus	corallinus				1		1
L0651C	2006-06-09	925	Oahu	Koolina	Tandem			Avrainvillea amadelpha	Sand/Rubble		130	Pinguipedidae	Parapercis	schauinslandii				2		2
L0651C	2006-06-09	925	Oahu	Koolina	Tandem			Avrainvillea amadelpha	Sand/Rubble		130	Scorpaenidae	Scorpaenopsis	fowleri				1		1
L0651C	2006-06-09	925	Oahu	Koolina	Tandem			Avrainvillea amadelpha	Sand/Rubble		130	Scorpaenidae	Unident					1		1
L0652A	2006-06-12	902	Oahu	Koolina	Tandem	N21D26.837	W 158D12.704	Avrainvillea amadelpha	Meadow		154	Apogonidae	Apogonichthys	perdix				2		2
L0652A	2006-06-12	902	Oahu	Koolina	Tandem	N21D26.837	W 158D12.704	Avrainvillea amadelpha	Meadow		154	Labridae	Pseudocheilinus	evanidus				1		1
L0652B	2006-06-12	921	Oahu	Koolina	Tandem	N21D26.837	W 158D12.704	Avrainvillea amadelpha	Rubble dead coral		153	Apogonidae	Apogonichthys	perdix				2		2
L0652B	2006-06-12	921	Oahu	Koolina	Tandem	N21D26.837	W 158D12.704	Avrainvillea amadelpha	Rubble dead coral		153	Soleidae	Aseraggodes	borehami				1		1
L0652B	2006-06-12	921	Oahu	Koolina	Tandem	N21D26.837	W 158D12.704	Avrainvillea amadelpha	Rubble dead coral		153	Chaetodontidae	Chaetodon	kleinii				1		1
L0652B	2006-06-12	921	Oahu	Koolina	Tandem	N21D26.837	W 158D12.704	Avrainvillea amadelpha	Rubble dead coral		153	Pomacentridae	Chromis	leucura				1		1
L0652B	2006-06-12	921	Oahu	Koolina	Tandem	N21D26.837	W 158D12.704	Avrainvillea amadelpha	Rubble dead coral		153	Scorpaenidae	Iricundus	signifer				1		1
L0652B	2006-06-12	921	Oahu	Koolina	Tandem	N21D26.837	W 158D12.704	Avrainvillea amadelpha	Rubble dead coral		153	Labridae	Oxycheilinus	bimaculatus				1		1
L0652C	2006-06-12	932	Oahu	Koolina	Tandem	N21D26.837	W 158D12.704	Avrainvillea amadelpha	Meadow		152	Labridae	Cirrhilabrus	jordani	20	1				21
L0652D	2006-06-12	945	Oahu	Koolina	Tandem	N21D26.837	W 158D12.704	Avrainvillea amadelpha	Rubble/Soft sed		154	Monocanthidae	Aluterus	scriptus	3					3
L0652D	2006-06-12	945	Oahu	Koolina	Tandem	N21D26.837	W 158D12.704	Avrainvillea amadelpha	Rubble/Soft sed		154	Monocanthidae	Cantherhines	dumerilii	2					2
L0652D	2006-06-12	945	Oahu	Koolina	Tandem	N21D26.837	W 158D12.704	Avrainvillea amadelpha	Rubble/Soft sed		154	Tetradontidae	Canthigaster	coronata	1					1
L0652D	2006-06-12	945	Oahu	Koolina	Tandem	N21D26.837	W 158D12.704	Avrainvillea amadelpha	Rubble/Soft sed		154	Gobiidae	Gnatholepis	spp	2					2
L0652D	2006-06-12	945	Oahu	Koolina	Tandem	N21D26.837	W 158D12.704	Avrainvillea amadelpha	Rubble/Soft sed		154	Labridae	Oxycheilinus	bimaculatus	3					3
L0652D	2006-06-12	945	Oahu	Koolina	Tandem	N21D26.837	W 158D12.704	Avrainvillea amadelpha	Rubble/Soft sed		154	Mullidae	Parupeneus	multifasciatus	5					5
L0652D	2006-06-12	945	Oahu	Koolina	Tandem	N21D26.837	W 158D12.704	Avrainvillea amadelpha	Rubble/Soft sed		154	Labridae	Pseudocheilinus	evanidus	4					4
L0652D	2006-06-12	945	Oahu	Koolina	Tandem	N21D26.837	W 158D12.704	Avrainvillea amadelpha	Rubble/Soft sed		154	Pinguipedidae	Parapercis	schauinslandii				4
L0652D	2006-06-12	945	Oahu	Koolina	Tandem	N21D26.837	W 158D12.704	Avrainvillea amadelpha	Rubble/Soft sed		154	Scorpaenidae	Iricundus	signifer				1
L0652D	2006-06-12	945	Oahu	Koolina	Tandem	N21D26.837	W 158D12.704	Avrainvillea amadelpha	Rubble/Soft sed		154	Serranidae	Plectranthias	nanus				1
L0652D	2006-06-12	945	Oahu	Koolina	Tandem	N21D26.837	W 158D12.704	Avrainvillea amadelpha	Rubble/Soft sed		154	Serranidae	Pseudanthias	bicolor				2
L0652D	2006-06-12	945	Oahu	Koolina	Tandem	N21D26.837	W 158D12.704	Avrainvillea amadelpha	Rubble/Soft sed		154	Labridae	Pseudocheilinus	octotaenia				1
L0652D	2006-06-12	945	Oahu	Koolina	Tandem	N21D26.837	W 158D12.704	Avrainvillea amadelpha	Rubble/Soft sed		154	Scorpaenidae	Scorpaenopsis	fowleri				1
																				0
																				0
																				0
																				0
																				0
																				0
																				0
																				0
																				0
																				0
																				0
																				0
																				0
																				0
																				0
																				0
																				0
